# Supplementary material for: Microglia Morphological Changes in the Motor Cortex of hSOD1G93A Transgenic ALS Mice
Source: Brain Sci. 2021 Jun 18;11(6):807. doi: 10.3390/brainsci11060807 (PMC8234003; doi:10.3390/brainsci11060807)
Supplement: Supplementary file 1 [file brainsci-11-00807-s001.zip]

Archive with 1 entries (1 files):
- brainsci-1233247-Supplementary.pdf
